# Supplementary material for: High-Throughput Sequencing to Investigate Associations Between HLA Genes and Metamizole-Induced Agranulocytosis
Source: Front Genet. 2020 Aug 21;11:951. doi: 10.3389/fgene.2020.00951 (PMC7473498; doi:10.3389/fgene.2020.00951)
Supplement: Supplementary file 1 [file Data_Sheet_1.zip]

Archive with 3 entries (3 files):
- Data Sheet 1.PDF
- Supplementary Table 6.XLSX
- Supplementary Table 7.XLSX
