# Supplementary material for: High-Throughput Sequencing to Investigate Associations Between HLA Genes and Metamizole-Induced Agranulocytosis
Source: Front Genet. 2020 Aug 21;11:951. doi: 10.3389/fgene.2020.00951 (PMC7473498; doi:10.3389/fgene.2020.00951)
Supplement: Supplementary file 1 [file Data_Sheet_1.zip › Supplementary Table 6.XLSX]

## Sheet: HLA-A
Allele	Cases (# of alleles)	Allele frequency cases (%)	Tolerants (# of alleles)	Allele frequency tolerants (%)	OR	Lower 95% CI	Upper 95% CI	p-value
A*01:01:01	12	19.3548	6	7.89474	2.77899	0.893102	9.66115	0.0733165
A*02:01:01	14	22.5806	21	27.6316	0.765376	0.321786	1.7781	0.558252
A*02:02:01	0	0	1	1.31579	NA	NA	NA	NA
A*02:05:01	3	4.83871	0	0	NA	NA	NA	NA
A*02:06:01	1	1.6129	0	0	NA	NA	NA	NA
A*03:01:01	6	9.67742	14	18.4211	0.476955	0.140279	1.43276	0.223663
A*11:01:01	3	4.83871	5	6.57895	0.723707	0.107931	3.89784	0.73024
A*23:01:01	0	0	1	1.31579	NA	NA	NA	NA
A*24:02:01	3	4.83871	8	10.5263	0.434688	0.0710455	1.91701	0.344645
A*25:01:01	0	0	3	3.94737	NA	NA	NA	NA
A*26:01:01	2	3.22581	2	2.63158	1.23144	0.0869126	17.4494	1
A*26:08	1	1.6129	0	0	NA	NA	NA	NA
A*29:01:01	0	0	1	1.31579	NA	NA	NA	NA
A*29:02:01	1	1.6129	0	0	NA	NA	NA	NA
A*30:01:01	2	3.22581	3	3.94737	0.812328	0.0658756	7.33289	1
A*30:04:01	0	0	1	1.31579	NA	NA	NA	NA
A*31:01:02	4	6.45161	1	1.31579	5.11701	0.489293	257.701	0.173736
A*32:01:01	4	6.45161	5	6.57895	0.979456	0.185488	4.7818	1
A*33:01:01	1	1.6129	0	0	NA	NA	NA	NA
A*33:03:01	0	0	1	1.31579	NA	NA	NA	NA
A*68:01:01	1	1.6129	1	1.31579	NA	NA	NA	NA
A*68:01:02	4	6.45161	2	2.63158	2.53467	0.349416	28.9383	0.40819

## Sheet: HLA-B
Allele	Cases (# of alleles)	Allele frequency cases (%)	Tolerants (# of alleles)	Allele frequency tolerants (%)	OR	Lower 95% CI	Upper 95% CI	p-value
B*07:02:01	6	9.67742	8	10.5263	0.911353	0.245113	3.19853	1
B*08:01:01	4	6.45161	6	7.89474	0.805852	0.159382	3.58567	1
B*13:02:01	2	3.22581	4	5.26316	0.60214	0.0527753	4.36774	0.690557
B*14:02:01	0	0	3	3.94737	NA	NA	NA	NA
B*15:01:01	4	6.45161	7	9.21053	0.681665	0.139239	2.83926	0.754078
B*15:18:01	2	3.22581	0	0	NA	NA	NA	NA
B*18:01:01	1	1.6129	4	5.26316	0.297357	0.00590182	3.10896	0.378954
B*27:05:02	5	8.06452	4	5.26316	1.57366	0.322374	8.31179	0.73107
B*35:01:01	1	1.6129	10	13.1579	0.109492	0.00245843	0.810002	0.0228427
B*37:01:01	1	1.6129	0	0	NA	NA	NA	NA
B*38:01:01	1	1.6129	2	2.63158	NA	NA	NA	NA
B*39:01:01	1	1.6129	2	2.63158	NA	NA	NA	NA
B*40:01:02	6	9.67742	5	6.57895	1.51674	0.364653	6.63105	0.542076
B*40:02:01	2	3.22581	2	2.63158	1.23144	0.0869126	17.4494	1
B*40:06:01	1	1.6129	0	0	NA	NA	NA	NA
B*41:01:01	0	0	1	1.31579	NA	NA	NA	NA
B*41:02:01	1	1.6129	0	0	NA	NA	NA	NA
B*44:02:01	6	9.67742	3	3.94737	2.58923	0.525567	16.6976	0.298679
B*44:03:01	2	3.22581	2	2.63158	1.23144	0.0869126	17.4494	1
B*45:01:01	0	0	1	1.31579	NA	NA	NA	NA
B*49:01:01	1	1.6129	0	0	NA	NA	NA	NA
B*50:01:01	1	1.6129	1	1.31579	NA	NA	NA	NA
B*51:01:01	6	9.67742	5	6.57895	1.51674	0.364653	6.63105	0.542076
B*52:01:01	1	1.6129	0	0	NA	NA	NA	NA
B*55:01:01	1	1.6129	0	0	NA	NA	NA	NA
B*57:01:01	4	6.45161	3	3.94737	1.6718	0.271156	11.8709	0.70052
B*58:01:01	2	3.22581	3	3.94737	0.812328	0.0658756	7.33289	1

## Sheet: HLA-C
Allele	Cases (# of alleles)	Allele frequency cases (%)	Tolerants (# of alleles)	Allele frequency tolerants (%)	OR	Lower 95% CI	Upper 95% CI	p-value
C*01:02:01	3	4.83871	2	2.63158	1.8727	0.207467	23.1018	0.657034
C*02:02:02	7	11.2903	5	6.57895	1.79943	0.463016	7.60184	0.37411
C*02:06:01	0	0	1	1.31579	NA	NA	NA	NA
C*03:02:02	0	0	2	2.63158	NA	NA	NA	NA
C*03:03:01	3	4.83871	5	6.57895	0.723707	0.107931	3.89784	0.73024
C*03:04:01	8	12.9032	5	6.57895	2.09233	0.566413	8.60836	0.248574
C*04:01:01	1	1.6129	12	15.7895	0.0885521	0.00201769	0.631838	0.0062655
C*05:01:01	3	4.83871	2	2.63158	1.8727	0.207467	23.1018	0.657034
C*06:02:01	8	12.9032	8	10.5263	1.25713	0.383592	4.12195	0.790738
C*07:01:01	6	9.67742	7	9.21053	1.05567	0.276079	3.90448	1
C*07:02:01	6	9.67742	8	10.5263	0.911353	0.245113	3.19853	1
C*07:04:01	4	6.45161	0	0	Inf	0.827746	Inf	0.0385703
C*07:18:01	2	3.22581	1	1.31579	NA	NA	NA	NA
C*08:02:01	0	0	3	3.94737	NA	NA	NA	NA
C*12:03:01	3	4.83871	7	9.21053	0.503596	0.0804675	2.32815	0.511478
C*14:02:01	2	3.22581	2	2.63158	1.23144	0.0869126	17.4494	1
C*14:03	0	0	1	1.31579	NA	NA	NA	NA
C*15:02:01	3	4.83871	1	1.31579	3.77882	0.294787	202.59	0.326012
C*15:05:02	0	0	1	1.31579	NA	NA	NA	NA
C*16:01:01	1	1.6129	2	2.63158	NA	NA	NA	NA
C*16:02:01	1	1.6129	0	0	NA	NA	NA	NA
C*17:01:01	0	0	1	1.31579	NA	NA	NA	NA
C*17:03:01	1	1.6129	0	0	NA	NA	NA	NA

## Sheet: HLA-DQA1
Allele	Cases (# of alleles)	Allele frequency cases (%)	Tolerants (# of alleles)	Allele frequency tolerants (%)	OR	Lower 95% CI	Upper 95% CI	p-value
DQA1*01:01:01	3	4.83871	11	14.4737	0.30282	0.0517599	1.22195	0.0884324
DQA1*01:01:02	1	1.6129	1	1.31579	NA	NA	NA	NA
DQA1*01:02:01	16	25.8065	6	7.89474	4.01645	1.36793	13.4923	0.0051182
DQA1*01:02:02	0	0	1	1.31579	NA	NA	NA	NA
DQA1*01:02:04	0	0	1	1.31579	NA	NA	NA	NA
DQA1*01:03:01	1	1.6129	4	5.26316	0.297357	0.00590182	3.10896	0.378954
DQA1*01:04:01	0	0	3	3.94737	NA	NA	NA	NA
DQA1*01:04:02	1	1.6129	1	1.31579	NA	NA	NA	NA
DQA1*01:05:01	0	0	2	2.63158	NA	NA	NA	NA
DQA1*02:01:01	8	12.9032	8	10.5263	1.25713	0.383592	4.12195	0.790738
DQA1*03:01:01	9	14.5161	5	6.57895	2.39591	0.674619	9.65314	0.15957
DQA1*03:02:01	1	1.6129	1	1.31579	NA	NA	NA	NA
DQA1*03:03:01	6	9.67742	2	2.63158	3.92662	0.669786	41.2274	0.139595
DQA1*04:01:01	2	3.22581	1	1.31579	NA	NA	NA	NA
DQA1*04:02	0	0	1	1.31579	NA	NA	NA	NA
DQA1*05:01:01	5	8.06452	10	13.1579	0.581174	0.146953	1.99911	0.416281
DQA1*05:05:01	9	14.5161	16	21.0526	0.638848	0.228484	1.68722	0.378454
DQA1*06:01:01	0	0	2	2.63158	NA	NA	NA	NA

## Sheet: HLA-DQB1
Allele	Cases (# of alleles)	Allele frequency cases (%)	Tolerants (# of alleles)	Allele frequency tolerants (%)	OR	Lower 95% CI	Upper 95% CI	p-value
DQB1*02:01:01	5	8.06452	10	13.1579	0.581174	0.146953	1.99911	0.416281
DQB1*02:02:01	4	6.45161	7	9.21053	0.681665	0.139239	2.83926	0.754078
DQB1*03:01:01	12	19.3548	17	22.3684	0.834041	0.32933	2.05761	0.681511
DQB1*03:02:01	11	17.7419	6	7.89474	2.49942	0.786045	8.79915	0.117066
DQB1*03:02:02	1	1.6129	0	0	NA	NA	NA	NA
DQB1*03:03:02	5	8.06452	3	3.94737	2.12281	0.394113	14.2426	0.46688
DQB1*04:02:01	2	3.22581	2	2.63158	1.23144	0.0869126	17.4494	1
DQB1*05:01:01	4	6.45161	14	18.4211	0.307835	0.0697464	1.05515	0.044079
DQB1*05:02:01	0	0	2	2.63158	NA	NA	NA	NA
DQB1*05:03:01	1	1.6129	4	5.26316	0.297357	0.00590182	3.10896	0.378954
DQB1*06:02:01	9	14.5161	6	7.89474	1.97126	0.584772	7.17331	0.274461
DQB1*06:03:01	1	1.6129	4	5.26316	0.297357	0.00590182	3.10896	0.378954
DQB1*06:04:01	6	9.67742	1	1.31579	7.93111	0.922578	373.73	0.0453647
DQB1*06:09:01	1	1.6129	0	0	NA	NA	NA	NA

## Sheet: HLA-DRB1
Allele	Cases (# of alleles)	Allele frequency cases (%)	Tolerants (# of alleles)	Allele frequency tolerants (%)	OR	Lower 95% CI	Upper 95% CI	p-value
DRB1*01:01:01	3	4.83871	11	14.4737	0.30282	0.0517599	1.22195	0.0884324
DRB1*01:02:01	1	1.6129	1	1.31579	NA	NA	NA	NA
DRB1*03:01:01	4	6.45161	8	10.5263	0.588404	0.123228	2.33293	0.546883
DRB1*03:147	0	0	2	2.63158	NA	NA	NA	NA
DRB1*04:01:01	9	14.5161	2	2.63158	6.20629	1.21485	61.3641	0.012555
DRB1*04:02:01	1	1.6129	0	0	NA	NA	NA	NA
DRB1*04:04:01	4	6.45161	3	3.94737	1.6718	0.271156	11.8709	0.70052
DRB1*04:05:01	1	1.6129	2	2.63158	NA	NA	NA	NA
DRB1*07:01:01	8	12.9032	8	10.5263	1.25713	0.383592	4.12195	0.790738
DRB1*08:01:01	1	1.6129	2	2.63158	NA	NA	NA	NA
DRB1*08:02:01	1	1.6129	0	0	NA	NA	NA	NA
DRB1*08:03:02	0	0	2	2.63158	NA	NA	NA	NA
DRB1*09:01:02	0	0	1	1.31579	NA	NA	NA	NA
DRB1*10:01:01	0	0	2	2.63158	NA	NA	NA	NA
DRB1*11:01:01	6	9.67742	7	9.21053	1.05567	0.276079	3.90448	1
DRB1*11:02:01	0	0	1	1.31579	NA	NA	NA	NA
DRB1*11:03:01	1	1.6129	2	2.63158	NA	NA	NA	NA
DRB1*11:04:01	0	0	3	3.94737	NA	NA	NA	NA
DRB1*11:13:02	0	0	1	1.31579	NA	NA	NA	NA
DRB1*12:01:01	0	0	1	1.31579	NA	NA	NA	NA
DRB1*13:01:01	2	3.22581	4	5.26316	0.60214	0.0527753	4.36774	0.690557
DRB1*13:02:01	7	11.2903	1	1.31579	9.41398	1.15607	434.855	0.0224694
DRB1*13:03:01	2	3.22581	2	2.63158	1.23144	0.0869126	17.4494	1
DRB1*14:04:01	1	1.6129	1	1.31579	NA	NA	NA	NA
DRB1*14:54:01	0	0	2	2.63158	NA	NA	NA	NA
DRB1*15:01:01	10	16.129	5	6.57895	2.71089	0.787575	10.7328	0.0992765
DRB1*16:01:01	0	0	2	2.63158	NA	NA	NA	NA

## Sheet: HLA-DPA1
Allele	Cases (# of alleles)	Allele frequency cases (%)	Tolerants (# of alleles)	Allele frequency tolerants (%)	OR	Lower 95% CI	Upper 95% CI	p-value
DPA1*01:03:01	56	90.3226	60	78.9474	2.47328	0.844426	8.28092	0.100757
DPA1*02:01:01	5	8.06452	11	14.4737	0.52072	0.133579	1.74581	0.292608
DPA1*02:01:02	0	0	2	2.63158	NA	NA	NA	NA
DPA1*02:01:08	0	0	1	1.31579	NA	NA	NA	NA
DPA1*02:02:02	1	1.6129	0	0	NA	NA	NA	NA
DPA1*02:06	0	0	2	2.63158	NA	NA	NA	NA

## Sheet: HLA-DPB1
Allele	Cases (# of alleles)	Allele frequency cases (%)	Tolerants (# of alleles)	Allele frequency tolerants (%)	OR	Lower 95% CI	Upper 95% CI	p-value
DPB1*01:01:01	0	0	3	3.94737	NA	NA	NA	NA
DPB1*01:01:02	1	1.6129	0	0	NA	NA	NA	NA
DPB1*02:01:02	7	11.2903	10	13.1579	0.841055	0.253671	2.63671	0.799529
DPB1*02:02:01	0	0	1	1.31579	NA	NA	NA	NA
DPB1*03:01:01	10	16.129	12	15.7895	1.02546	0.36501	2.82551	1
DPB1*04:01:01	28	45.1613	23	30.2632	1.88874	0.889303	4.05675	0.0789449
DPB1*04:02:01	5	8.06452	9	11.8421	0.654995	0.162765	2.3254	0.575916
DPB1*05:01:01	0	0	3	3.94737	NA	NA	NA	NA
DPB1*06:01:01	4	6.45161	3	3.94737	1.6718	0.271156	11.8709	0.70052
DPB1*09:01:01	0	0	2	2.63158	NA	NA	NA	NA
DPB1*10:01:01	1	1.6129	2	2.63158	NA	NA	NA	NA
DPB1*104:01:01	1	1.6129	0	0	NA	NA	NA	NA
DPB1*11:01:01	1	1.6129	1	1.31579	NA	NA	NA	NA
DPB1*124:01:01	1	1.6129	1	1.31579	NA	NA	NA	NA
DPB1*13:01:01	1	1.6129	0	0	NA	NA	NA	NA
DPB1*14:01:01	1	1.6129	2	2.63158	NA	NA	NA	NA
DPB1*16:01:01	0	0	1	1.31579	NA	NA	NA	NA
DPB1*17:01:01	0	0	3	3.94737	NA	NA	NA	NA
DPB1*416:01:01	1	1.6129	0	0	NA	NA	NA	NA
