# Supplementary material for: High-Throughput Sequencing to Investigate Associations Between HLA Genes and Metamizole-Induced Agranulocytosis
Source: Front Genet. 2020 Aug 21;11:951. doi: 10.3389/fgene.2020.00951 (PMC7473498; doi:10.3389/fgene.2020.00951)
Supplement: Supplementary file 1 [file Data_Sheet_1.zip › Supplementary Table 7.XLSX]

## Sheet: Two field resolution
Supplementary Table S7: Two-field resolution meta-analysis results
MarkerName	Allele1	Allele2	Weight	Zscore	P-value	Direction	HetISq	HetChiSq	HetDf	HetPVal
A6802	a	c	348	2.959	0.003088	??+	0	0	0	1
A3101	a	c	790	2.841	0.004494	+?+	0	0.073	1	0.7871
C0401	a	c	998	-2.752	0.005925	---	61.3	5.169	2	0.07542
B2705	a	c	998	2.691	0.00712	+++	0	1.147	2	0.5634
C0202	a	c	998	2.214	0.02682	+++	0	0.234	2	0.8894
DQA10103	a	c	998	-1.952	0.0509	---	0	1.083	2	0.582
C0704	a	c	650	1.876	0.06067	+0?	39.6	1.656	1	0.1981
B3901	a	c	998	1.776	0.0758	0++	20.2	2.506	2	0.2856
DQB10603	a	c	998	-1.771	0.0765	--0	1.8	2.036	2	0.3613
DQB10602	a	c	998	1.695	0.09005	+++	0	0.573	2	0.751
DRB10401	a	c	998	1.672	0.09443	++-	49.7	3.975	2	0.137
C1502	a	c	790	1.661	0.09678	+?+	0	0.113	1	0.7371
DQB10604	a	c	998	1.642	0.1006	+0+	0	1.767	2	0.4133
DQA10102	a	c	998	1.626	0.1039	+++	0	0.164	2	0.9215
DRB11501	a	c	998	1.623	0.1046	+++	0	1.3	2	0.5221
B4402	a	c	998	1.534	0.1251	+0+	0	1.058	2	0.5893
A6801	a	c	650	1.516	0.1295	+0?	7.6	1.082	1	0.2983
A3301	a	c	348	-1.453	0.1462	??-	0	0	0	1
A3002	a	c	348	-1.453	0.1462	??-	0	0	0	1
DQA10105	a	c	790	1.449	0.1473	0?+	62.5	2.667	1	0.1024
DRB11303	a	c	998	1.394	0.1635	+++	0	0.082	2	0.9599
B1801	a	c	998	-1.373	0.1697	-+-	4.5	2.094	2	0.3509
DQA10401	a	c	998	1.351	0.1767	++0	6.5	2.139	2	0.3432
DRB11001	a	c	790	1.326	0.1849	0?+	55.2	2.233	1	0.1351
DRB11302	a	c	998	1.319	0.1872	+00	8.6	2.188	2	0.3349
B4901	a	c	790	1.317	0.1879	+?+	0	0.108	1	0.7421
B5101	a	c	998	1.295	0.1952	+-+	6.3	2.135	2	0.3438
DRB11102	a	c	348	1.295	0.1953	??+	0	0	0	1
DQB10303	a	c	998	1.292	0.1965	++-	27	2.741	2	0.2539
B3501	a	c	998	-1.276	0.2018	--+	64.8	5.682	2	0.05838
DRB11104	a	c	790	-1.275	0.2022	-?-	0	0.008	1	0.9292
DRB10402	a	c	348	-1.202	0.2294	??-	0	0	0	1
DQB10503	a	c	998	1.198	0.231	-0+	57.8	4.739	2	0.09354
DQA10104	a	c	998	1.198	0.231	-0+	57.8	4.739	2	0.09354
A0101	a	c	998	1.195	0.232	++0	0	0.77	2	0.6803
C0102	a	c	998	1.177	0.2391	+++	0	0.132	2	0.936
C1402	a	c	998	1.162	0.2453	+00	0	1.698	2	0.4278
DQB10402	a	c	998	1.095	0.2735	++-	29.9	2.853	2	0.2401
A3201	a	c	998	1.084	0.2785	++-	0	1.854	2	0.3958
DRB10405	a	c	790	1.054	0.2918	+?+	0	0.134	1	0.7141
C0702	a	c	998	1.032	0.3019	-++	67.6	6.166	2	0.04582
DRB11601	a	c	998	-1.025	0.3052	-0-	0	0.532	2	0.7664
DRB11301	a	c	998	-1.002	0.3164	--+	0	1.812	2	0.4041
B3502	a	c	790	-0.992	0.3213	-?-	0	0.108	1	0.742
DRB11401	a	c	998	0.927	0.3537	-0+	38.9	3.274	2	0.1945
B0702	a	c	998	0.846	0.3978	-++	55.8	4.523	2	0.1042
C0802	a	c	998	-0.841	0.4005	-0-	0	0.268	2	0.8744
A2402	a	c	998	-0.808	0.4191	-0-	0	0.359	2	0.8357
DQB10502	a	c	998	-0.794	0.4274	-00	0	0.792	2	0.6729
DQA10302	a	c	442	0.767	0.4433	+??	0	0	0	1
DQA10303	a	c	998	0.763	0.4457	+-+	0	1.072	2	0.585
B1402	a	c	998	-0.725	0.4683	00-	0	0.982	2	0.6119
B5701	a	c	998	0.723	0.4694	++-	0	1.377	2	0.5024
DQB10202	a	c	998	-0.72	0.4712	---	0	0.004	2	0.9981
A2902	a	c	998	0.69	0.4904	00+	0	0.888	2	0.6413
B0705	a	c	348	0.644	0.5194	??+	0	0	0	1
B5201	a	c	348	0.644	0.5194	??+	0	0	0	1
C1505	a	c	348	0.644	0.5194	??+	0	0	0	1
C1202	a	c	348	0.644	0.5194	??+	0	0	0	1
A2501	a	c	998	-0.596	0.5515	-00	0	0.446	2	0.8
DQB10201	a	c	998	-0.595	0.5517	-00	0	0.446	2	0.8003
DRB10301	a	c	998	-0.595	0.5517	-00	0	0.446	2	0.8003
DQA10501	a	c	998	-0.595	0.5517	-00	0	0.446	2	0.8003
A0301	a	c	998	-0.581	0.561	-+0	72.3	7.212	2	0.02716
DRB10801	a	c	790	0.577	0.5642	+?0	0	0.262	1	0.6089
B0801	a	c	998	0.539	0.5898	-++	0	1.548	2	0.4612
C0303	a	c	998	-0.534	0.5933	00-	0	0.533	2	0.7661
DQB10601	a	c	348	-0.532	0.5946	??-	0	0	0	1
C0304	a	c	998	0.515	0.6067	+-0	0	1.79	2	0.4085
B4001	a	c	998	0.507	0.6119	+-0	18.7	2.46	2	0.2923
C1203	a	c	998	0.503	0.6152	-++	0	1.664	2	0.4352
B5301	a	c	348	0.489	0.6249	??+	0	0	0	1
B4501	a	c	348	0.489	0.6249	??+	0	0	0	1
C1601	a	c	998	0.487	0.6259	00+	0	0.444	2	0.801
DRB10404	a	c	998	-0.446	0.6553	+--	7.3	2.157	2	0.3401
DRB11201	a	c	650	0.416	0.6772	0+?	0	0.368	1	0.5439
DQA10505	a	c	998	0.411	0.6809	-+0	0	1.238	2	0.5385
B5801	a	c	790	0.408	0.6833	+?0	0	0.131	1	0.7174
B3701	a	c	998	0.38	0.7036	00+	0	0.27	2	0.8736
B1501	a	c	998	-0.38	0.7042	+--	36.1	3.132	2	0.2089
DQA10101	a	c	998	-0.378	0.7052	--+	0	0.787	2	0.6745
DQA10301	a	c	998	-0.362	0.7174	++-	79.5	9.778	2	0.007529
B5501	a	c	790	-0.353	0.7239	0?-	0	0.158	1	0.6906
DRB11101	a	c	998	0.345	0.73	++-	0	1.602	2	0.4489
B3801	a	c	998	-0.344	0.7311	-00	0	0.149	2	0.9284
C0602	a	c	998	-0.324	0.7457	+--	0	0.507	2	0.776
A2601	a	c	998	0.322	0.7473	+--	29.1	2.822	2	0.2439
DRB10701	a	c	998	-0.319	0.7498	+0-	0	1.044	2	0.5933
DQA10201	a	c	998	-0.319	0.7498	+0-	0	1.044	2	0.5933
A3001	a	c	998	0.283	0.7774	+00	0	0.101	2	0.951
DRB10101	a	c	998	0.255	0.799	--+	36.2	3.134	2	0.2087
DQB10501	a	c	998	0.252	0.8009	-0+	28.6	2.803	2	0.2463
DQB10301	a	c	998	0.247	0.8051	0+0	0	0.231	2	0.8908
B1302	a	c	998	-0.238	0.8119	0-0	0	0.215	2	0.8981
A0205	a	c	790	0.22	0.8257	+?-	0	0.822	1	0.3645
B4403	a	c	998	-0.209	0.8342	-00	0	0.055	2	0.9728
DQB10302	a	c	998	0.207	0.8357	+0-	67.2	6.092	2	0.04755
A0201	a	c	998	-0.201	0.8411	00-	0	0.075	2	0.9632
C0501	a	c	998	-0.198	0.8431	+0-	0	1.565	2	0.4572
A1101	a	c	998	0.162	0.8715	--+	61.1	5.147	2	0.07626
A2301	a	c	790	-0.108	0.9138	-?+	0	0.43	1	0.5118
DRB10102	a	c	790	-0.075	0.9399	+?-	35	1.538	1	0.2149
C0701	a	c	998	0.065	0.9483	-++	21.1	2.535	2	0.2815
B3508	a	c	348	0	1	??0	0	0	0	1
A6601	a	c	348	0	1	??0	0	0	0	1
B1517	a	c	442	0	1	0??	0	0	0	1
B4002	a	c	998	0	1	000	0	0	2	1
B1401	a	c	348	0	1	??0	0	0	0	1
DRB11502	a	c	348	0	1	??0	0	0	0	1
B3503	a	c	790	0	1	0?0	0	0	1	1
B5001	a	c	790	0	1	0?0	0	0	1	1
DRB10407	a	c	442	0	1	0??	0	0	0	1
C1701	a	c	348	0	1	??0	0	0	0	1

## Sheet: One field resolution
Supplementary Table S7: One-field resolution meta-analysis results
MarkerName	Allele1	Allele2	Weight	Zscore	P-value	Direction	HetISq	HetChiSq	HetDf	HetPVal
A31	a	c	790	2.841	0.004494	+?+	0	0.073	1	0.7871
C04	a	c	998	-2.752	0.005925	---	61.3	5.169	2	0.07542
A68	a	c	998	2.583	0.009794	+-+	61.1	5.135	2	0.07673
B27	a	c	998	2.571	0.01015	+++	0	0.958	2	0.6193
B35	a	c	998	-2.375	0.01754	--0	48.6	3.891	2	0.1429
C02	a	c	998	2.214	0.02682	+++	0	0.234	2	0.8894
B39	a	c	998	1.997	0.04585	0++	39.8	3.324	2	0.1897
A33	a	c	348	-1.453	0.1462	??-	0	0	0	1
DQB102	a	c	998	-1.43	0.1527	---	0	0.097	2	0.9528
DRB115	a	c	998	1.425	0.1541	+++	0	1.535	2	0.4641
B18	a	c	998	-1.373	0.1697	-+-	4.5	2.094	2	0.3509
DQA104	a	c	998	1.351	0.1767	++0	6.5	2.139	2	0.3432
C15	a	c	998	1.334	0.1822	+0+	0	0.521	2	0.7707
DRB110	a	c	790	1.326	0.1849	0?+	55.2	2.233	1	0.1351
B49	a	c	790	1.317	0.1879	+?+	0	0.108	1	0.7421
C07	a	c	998	1.315	0.1887	-++	59.5	4.941	2	0.08455
A01	a	c	998	1.195	0.232	++0	0	0.77	2	0.6803
C01	a	c	998	1.177	0.2391	+++	0	0.132	2	0.936
DQB104	a	c	998	1.095	0.2735	++-	29.9	2.853	2	0.2401
B51	a	c	998	1.094	0.2739	+-+	11.1	2.249	2	0.3248
A32	a	c	998	1.084	0.2785	++-	0	1.854	2	0.3958
B44	a	c	998	1.067	0.2861	+0+	0	0.3	2	0.8607
C14	a	c	998	1.064	0.2872	+00	0	1.425	2	0.4904
DRB116	a	c	998	-1.025	0.3052	-0-	0	0.532	2	0.7664
B14	a	c	998	-0.974	0.33	-0-	0	0.48	2	0.7867
DRB114	a	c	998	0.927	0.3537	-0+	38.9	3.274	2	0.1945
B07	a	c	998	0.891	0.3731	-++	50.2	4.02	2	0.134
A30	a	c	998	-0.86	0.3901	00-	0	1.38	2	0.5016
DRB108	a	c	998	0.846	0.3976	++0	0	1.159	2	0.5601
C08	a	c	998	-0.841	0.4005	-0-	0	0.268	2	0.8744
A29	a	c	998	0.835	0.4039	00+	0	1.301	2	0.5217
A24	a	c	998	-0.808	0.4191	-0-	0	0.359	2	0.8357
B15	a	c	998	-0.789	0.4302	+--	48.1	3.854	2	0.1456
B57	a	c	998	0.695	0.4871	++-	0	1.324	2	0.5159
DQB103	a	c	998	0.666	0.5056	++-	59.7	4.962	2	0.08367
B52	a	c	348	0.644	0.5194	??+	0	0	0	1
DQB106	a	c	998	0.631	0.5282	+-+	0	0.348	2	0.8404
C12	a	c	998	0.626	0.5314	-++	11.1	2.25	2	0.3247
A25	a	c	998	-0.596	0.5515	-00	0	0.446	2	0.8
DRB103	a	c	998	-0.595	0.5517	-00	0	0.446	2	0.8003
A03	a	c	998	-0.581	0.561	-+0	72.3	7.212	2	0.02716
B41	a	c	790	0.573	0.5663	+?0	0	0.259	1	0.6109
B08	a	c	998	0.539	0.5898	-++	0	1.548	2	0.4612
B45	a	c	348	0.489	0.6249	??+	0	0	0	1
B53	a	c	348	0.489	0.6249	??+	0	0	0	1
DQA103	a	c	998	0.461	0.6446	+0-	58.7	4.843	2	0.08879
DQA101	a	c	998	0.421	0.6735	--+	65.8	5.846	2	0.05378
C03	a	c	998	-0.416	0.6771	+--	34.6	3.057	2	0.2168
DRB112	a	c	650	0.416	0.6772	0+?	0	0.368	1	0.5439
B58	a	c	790	0.408	0.6833	+?0	0	0.131	1	0.7174
B37	a	c	998	0.38	0.7036	00+	0	0.27	2	0.8736
DRB101	a	c	998	-0.376	0.7072	--+	0	0.786	2	0.6752
DRB104	a	c	998	0.359	0.7196	+0-	54.4	4.385	2	0.1116
DQB105	a	c	998	-0.355	0.7224	--+	77.1	8.74	2	0.01265
B55	a	c	790	-0.353	0.7239	0?-	0	0.158	1	0.6906
B40	a	c	998	0.349	0.7271	+-0	37.2	3.184	2	0.2035
B38	a	c	998	-0.344	0.7311	-00	0	0.149	2	0.9284
C06	a	c	998	-0.324	0.7457	+--	0	0.507	2	0.776
A26	a	c	998	0.322	0.7473	+--	29.1	2.822	2	0.2439
DQA102	a	c	998	-0.319	0.7498	+0-	0	1.044	2	0.5933
DRB107	a	c	998	-0.319	0.7498	+0-	0	1.044	2	0.5933
DQA105	a	c	998	-0.273	0.7851	-+-	0	1.765	2	0.4137
DRB113	a	c	998	0.246	0.8057	+-+	4.3	2.09	2	0.3518
B13	a	c	998	-0.238	0.8119	0-0	0	0.215	2	0.8981
C05	a	c	998	-0.198	0.8431	+0-	0	1.565	2	0.4572
A02	a	c	998	-0.186	0.8526	+0-	0	0.502	2	0.778
A11	a	c	998	0.162	0.8715	--+	61.1	5.147	2	0.07626
A23	a	c	790	-0.108	0.9138	-?+	0	0.43	1	0.5118
C16	a	c	998	0.063	0.9501	0-+	0	0.531	2	0.7667
DRB111	a	c	998	-0.06	0.952	0+-	0	0.834	2	0.6589
C17	a	c	348	0	1	??0	0	0	0	1
A66	a	c	348	0	1	??0	0	0	0	1
B50	a	c	790	0	1	0?0	0	0	1	1

## Sheet: Top alleles all cohorts
Supplementary Table S7: Top alleles meta-analysis results including all three cohorts
MarkerName	Allele1	Allele2	Weight	Zscore	P-value	Direction	HetISq	HetChiSq	HetDf	HetPVal
A3101	a	c	998	2.528	0.01148	+0+	0	1.755	2	0.4157
A6802	a	c	998	1.747	0.0806	00+	64.9	5.702	2	0.05779
